# Supplementary material for: One-Pot Synthesis and Enhanced Vis-NIR Photocatalytic Activity of NiTiO3/TiO2 Templated by Waste Tobacco Stem-Silks
Source: Nanomaterials (Basel). 2025 Jan 7;15(2):80. doi: 10.3390/nano15020080 (PMC11767961; doi:10.3390/nano15020080)
Supplement: Supplementary file 1 [file nanomaterials-15-00080-s001.zip]

Archive with 1 entries (1 files):
- nanomaterials-3373269-supplementary.pdf
